# Supplementary material for: Auxin/AID versus conventional knockouts: distinguishing the roles of CENP-T/W in mitotic kinetochore assembly and stability
Source: Open Biol. 2016 Jan 20;6(1):150230. doi: 10.1098/rsob.150230 (PMC4736828; doi:10.1098/rsob.150230)
Supplement: Supplementary Table 1. Kinetochore list. [file rsob150230supp4.xlsx]

## Sheet: kinetochore SILAC ratios
			AID-CENP-T Cell Line				CENP-W KO Cell Line				CENP-T KO Cell Line
Chicken Uniprot ID	Name	Complex	Expt_A1 (Log2)	Expt_B1 (Log2)	Log2 Mean H/L SILAC ratio (AID-CENP-T)	Volcano plot Significant_1	Expt_A2 (Log2)	Expt_B2 (Log2)	Log2 Mean H/L SILAC ratio (CENP-W KO)	Volcano plot Significant_2	Expt_A3 (Log2)	Expt_B3 (Log2)	Log2 Mean H/L SILAC ratio (CENP-T KO)
R4GIZ7	CENPW	CCAN	3.81736	3.88184	3.8496	P	2.77705	2.99682	2.88693	P	1.8695	2.03989	1.9547
F1NPG5	CENP-T	CCAN	2.81454	3.04805	2.93129	P	2.7847	2.46349	2.62409	P	1.4916	1.52081	1.5062
P0DJH7	CENP-X, Centromere protein X	CCAN	4.01241	3.58224	3.79733	P	2.43073	2.3279	2.37931	P	1.25532	1.54323	1.39928
E1BSW7	CENP-S	CCAN	3.23185	3.05282	3.14233	P	2.10184	2.1008	2.10132	P	1.38619	1.37072	1.37846
Q6XXM1	CENP-A. Histone.H3-like.centromeric.protein	CCAN	0.11957	0.0760183	0.0977941		-0.0252533	-0.189666	-0.107459		-0.298636	-0.295241	-0.296938
F1NSD9	CENP-C, centromere protein C 1	CCAN	0.0075055	0.0143455	0.0109255		0.160165	0.110812	0.135488		0.0498309	0.313462	0.181646
Q90ZF9	CENP-H, Centromere protein H	CCAN	0.168675	0.0798399	0.124257		0.382648	0.584695	0.483672		0.229693	0.213586	0.22164
F1NAR9	CENP-K, centromere protein K	CCAN	0.22448	0.180136	0.202308		0.767097	0.765101	0.766099	P	0.336083	0.496777	0.41643
Q8AYS7	CENP-I, Centromere protein I	CCAN	0.247176	0.22248	0.234828		0.773966	0.68648	0.730223	P	0.312339	0.468659	0.390499
Q1T765	CENP-N	CCAN	0.269785	0.284854	0.27732		0.717752	0.705626	0.711689	P	0.339494	0.493015	0.416255
F1NUU9	CENP-U, Centromere protein U	CCAN	-0.521638	-0.503856	-0.512747		-0.164845	-0.112886	-0.138866		-0.97438	-0.290495	-0.632437
F1N9M3	CENP-Q, Centromere protein Q	CCAN	-0.016078	0.0482797	0.0161009		0.670346	0.584923	0.627634	P	-0.149909	0.220463	0.035277
Q1T763	CENP-R, Centromere protein R	CCAN	0.191145	0.100224	0.145684		0.613111	0.57019	0.59165	P	-0.0428287	0.335897	0.146534
F1NF34	CENP-P, Centromere protein P	CCAN	0.0304916	0.0983556	0.0644236		0.605546	0.573172	0.589359	P	-0.0545901	0.139034	0.0422218
Q1T7B9	CENP-M Centromere protein M	CCAN	3.08299	0.39152	Excluded		0.664981	0.428203	0.546592		0.413788	0.264227	0.339008
F1N8S4	CENP-O, Centromere protein O	CCAN	0.154594	0.102779	0.128686		0.52171	0.504671	0.513191		-0.0595231	0.256532	0.0985046
ggSpc24	Spc24	Ndc80 complex	1.41264	1.4322	1.42242	P	1.07694	1.3319	1.20442	P	0.8222	0.509323	0.665762
Q76I89	HEC1 / NDC80, Kinetochore protein Hec1	Ndc80 complex	1.41515	1.37479	1.39497	P	1.0629	1.28315	1.17302	P	0.858969	0.940387	0.899678
Q76I90	NUF2	Ndc80 complex	1.43199	1.49961	1.4658	P	1.05958	1.28133	1.17045	P	0.898976	0.894289	0.896632
E1C4Y2	SPC25	Ndc80 complex	1.48063	1.2546	1.36762	P	1.03432	1.27423	1.15427	P	0.977016	0.799533	0.888275
Q1T767	Nnf1	Mis12 complex	1.09082	1.17554	1.13318	P	0.447619	0.912906	0.680262		0.479548	0.601035	0.540292
Q1T769	MIS12	Mis12 complex	1.69022	0.929398	1.30981	P	0.609973	0.728024	0.668999	P	0.710368	0.391018	0.550693
H9L039	Dsn1 / MIS13	Mis12 complex	1.00575	0.974599	0.990173	P	0.485774	0.814779	0.650277		0.703812	0.274428	0.48912
Q1T766	NSL1	Mis12 complex	0.985562	1.14893	1.06724	P	0.15805	0.806909	0.48248		#N/A	0.578409	#N/A
gi|363734068	KNL1	KNL-1 complex	1.2075	1.19989	1.20369	P	0.591122	0.880038	0.73558	P	0.616731	0.757454	0.687093
ggSka1	Ska1	Ska complex	1.04058	0.779397	0.909989	P	0.382103	0.646427	0.514265		0.889218	0.434878	0.662048
E1BWA7	Ska2/FAM33A homolog	Ska complex	0.431756	0.872788	0.652272		0.575123	0.618281	0.596702	P	0.337025	#N/A	#N/A
E1C2J3	Ska3/c13orf3	Ska complex	0.779587	1.01039	0.89499	P	#N/A	0.732237	#N/A		0.525605	0.330669	0.428137
E1BRU0	MAD1	Mitotic check point	0.150013	0.167425	0.158719		0.974132	1.00529	0.989712	P	0.706274	0.739492	0.722883
E1BUL1	MAD2	Mitotic check point	0.207357	0.0998413	0.153599		0.900051	0.868882	0.884466	P	#N/A	0.977726	#N/A
F1NDM5	BUB1	Mitotic check point	-0.0835922	0.0191269	-0.0322326		0.00026629	-0.281577	-0.140655		-0.0181588	-0.0340842	-0.0261215
F1NYN1	BUBR1, Mitotic checkpoint serine/threonine-protein kinase BUB1 beta (hBUBR1) (MAD3/BUB1-related protein kinase) (Mitotic checkpoint kinase MAD3L) (SSK1)	Mitotic check point	-0.415764	-0.342666	-0.379215		-0.492582	-0.0963752	-0.294478		-0.852758	-0.245709	-0.549234
E1C9E5	Bub3	Mitotic check point	-0.234738	-0.210066	-0.222402		0.147413	-0.0162137	0.0655999		-0.249109	0.0903554	-0.0793767
E1C3T8	ZWILCH	RZZ complex/Spindly	0.250925	0.267026	0.258975		0.816223	1.04548	0.930851	P	0.675893	0.958653	0.817273
F1NPK2	ROD	RZZ complex/Spindly	0.144698	0.201806	0.173252		0.975036	0.885768	0.930402	P	0.624369	0.583453	0.603911
Q98TG8	ZW10	RZZ complex/Spindly	0.168958	0.1378	0.153379		0.862168	0.987522	0.924845	P	0.777375	0.680283	0.728829
E1BW90	Spindly	RZZ complex/Spindly	0.281089	0.231232	0.25616		0.723355	0.923188	0.823272	P	0.568534	0.73325	0.650892
Q5ZI36	CDC20	APC/C	-0.111061	0.52409	0.206514		0.483744	1.15897	0.821359		-0.162913	0.101003	-0.0309551
F1NIB7	APC4, anaphase-promoting complex subunit 4	APC/C	0.485243	0.357489	0.421366		0.435986	0.0933767	0.264681		#N/A	-0.12595	#N/A
Q5ZK91	APC3/CDC27 cell division cycle protein 27	APC/C	0.215601	0.285759	0.25068		0.284959	0.220768	0.252863		-0.0327428	0.442085	0.204671
E1C8I2	APC7, Anaphase-promoting complex subunit 7 (APC7) (Cyclosome subunit 7)	APC/C	0.308839	0.259938	0.284388		0.200941	0.218206	0.209574		-0.0509207	0.298469	0.123774
Q5ZL04	APC10, anaphase promoting complex subunit 10	APC/C	0.0562268	0.265585	0.160906		0.279733	0.0970782	0.188406		0.244449	0.373418	0.308933
F1NK93	APC5	APC/C	0.30961	0.549073	0.429341		0.2395	0.114012	0.176756		0.31998	0.124237	0.222108
F1NQ36	APC8/CDC23, Cell division cycle protein 23 homolog (Anaphase-promoting complex subunit 8) (Cyclosome subunit 8)	APC/C	0.762058	0.611869	0.686963	P	-0.0634437	0.319318	0.127937		-1.2135	0.396233	Excluded
E1BVD8	APC16/C10orf104	APC/C	#N/A	0.160674	#N/A		-0.0451011	0.0667903	0.0108446		#N/A	0.405961	#N/A
E1C2U7	APC, ANAPC1 (anaphase promoting complex subunit 1), TSG24 PROTEIN	APC/C	-0.0451167	0.114819	0.0348511		-0.0377924	0.0556662	0.00893686		#N/A	#N/A	#N/A
F1NLT0	APC2, ANAPC2 similar to anaphase-promoting complex subunit 2	APC/C	0.428568	0.515408	0.471988		-0.037428	0.176091	0.0693315		-0.0620812	0.238602	0.0882602
F1P4A5	APC6/CDC16, anaphase-promoting complex, subunit 6	APC/C	0.668467	0.638935	0.653701	P	0.027678	0.082891	0.0552845		0.32224	0.645381	0.48381
EarnshawAuroraB	Aurora B	Passenger	0.160869	0.13091	0.145889		0.138893	0.232145	0.185519		-0.0916643	0.146845	0.0275905
H9L1X5	Borealin, Cell division cycle associated 8	Passenger	0.154594	0.184856	0.169725		0.0883701	0.238645	0.163508		0.0331642	0.0774658	0.055315
F1NSZ0	INCENP, Inner centromere protein	Passenger	0.146424	0.157853	0.152138		0.0982224	0.195093	0.146658		-0.156471	0.29827	0.0708996
F1NN48	survivin	Passenger	0.166834	0.173724	0.170279		0.118153	0.231404	0.174779		-0.0792211	0.419471	0.170125
F1NRW5	NUP85	Nup107-160 complex	-0.0467919	-0.0725227	-0.0596573		0.220456	0.097126	0.158791		-0.143655	0.158109	0.00722689
E1BVC4	SEC13	Nup107-160 complex	-0.0742158	-0.0888185	-0.0815172		0.177522	0.139146	0.158334		-0.179415	-0.000877049	-0.0901462
F1NDV3	NUP133	Nup107-160 complex	-0.0704188	-0.00649042	-0.0384546		0.210379	0.0909465	0.150663		-0.118232	0.123545	0.00265634
E1C370	NUP43	Nup107-160 complex	-0.104923	-0.0960083	-0.100466		0.225035	0.0757771	0.150406		-0.161765	-0.0796415	-0.120703
F1NP64	NUP160	Nup107-160 complex	0.0141374	-0.0226613	-0.00426194		0.203441	0.0930892	0.148265		-0.13307	-0.00803572	-0.0705531
E1BYP7	SEH1	Nup107-160 complex	-0.0905206	-0.0168788	-0.0536997		0.211161	0.0671157	0.139138		-0.195768	0.0240025	-0.0858826
E1BYD2	NUP37	Nup107-160 complex	-0.0447556	-0.00829587	-0.0265257		0.208751	0.161963	0.185357		-0.13444	0.108436	-0.013002
F1NH49	NUP107	Nup107-160 complex	-0.0151935	-0.0224212	-0.0188074		0.200292	0.149064	0.174678		-0.0908884	0.041939	-0.0244747
E1BYU8	Nup96	Nup107-160 complex	-0.0504284	-0.0546896	-0.052559		0.216137	0.120611	0.168374		-0.122676	0.12663	0.00197705
F1NS24	Unknown, CDNA FLJ20323, Mio	Nup107-160 complex	0.69593	0.475622	0.585776	P	0.348613	0.16143	0.255021		-0.0177073	0.189489	0.0858907
P63283	Ubc9	RanBP2/RanGAP1 complex	-0.0164803	-0.0197192	-0.0180998		0.409897	0.445077	0.427487		0.0305471	0.17551	0.103029
gi|363729033	RanBP2	RanBP2/RanGAP1 complex	0.234656	0.14423	0.189443		0.359309	0.414969	0.387139		0.0130215	0.226488	0.119755
F1NIE8	RanGAP1, Ran GTPase activating protein 1	RanBP2/RanGAP1 complex	-0.0603475	0.0425848	-0.00888132		0.207614	0.383175	0.295395		-0.141309	0.0858475	-0.0277309
O93481	HP1 gamma	HP1 complex	0.391451	0.380063	0.385757		0.0861808	0.120658	0.10342		-0.0229232	0.395256	0.186167
O93480	HP1 beta	HP1 complex	-0.555772	-0.540146	-0.547959		-0.0481819	0.217854	0.0848362		-0.243713	-0.128578	-0.186146
EarnshawHP1alphapart	HP1 alpha	HP1 complex	0.450854	0.494534	0.472694		0.221081	0.265038	0.243059		0.352824	0.694464	0.523644
E1BQA1	Mis18 beta	Mis18 complex	0.0448284	0.0665555	0.0556919		0.0122339	0.0677176	0.0399757		-0.0995261	-0.180364	-0.139945
F1NE16	KNL2, C14orf106	Mis18 complex	-0.368498	-0.374382	-0.37144		-0.0635179	0.123399	0.0299405		0.115652	-0.0535901	0.031031
E1BQA3	Mis18 alpha	Mis18 complex	0.00998815	0.0226831	0.0163356		0.0110187	0.0310403	0.0210295		-0.010233	-0.176257	-0.0932452
E1BVC3	CLASP1, CLIP-associating protein 1	kinetochore other	0.0810146	0.0198264	0.0504205		-0.163095	-0.0773512	-0.120223		-0.394909	-0.248928	-0.321919
E1BSR3	CLASP2, CLIP-associating protein 2	kinetochore other	0.144698	0.0980317	0.121365		0.0820271	0.157951	0.119989		-0.351895	-0.135213	-0.243554
E1C2W6	Sgo1, Shugoshin-like 1 (hSgo1)	kinetochore other	-0.202435	-0.160391	-0.181413		-0.0265005	-0.0683345	-0.0474175		-0.349014	0.0148894	-0.167062
Q5ZLC7	EB1, Microtubule-associated protein RP/EB family member 1	kinetochore other	-0.257759	-0.108694	-0.183227		-0.127361	-0.0356307	-0.0814957		-0.224864	0.0990816	-0.0628914
F1NCD0	PICH, Unknown, CDNA FLJ90238 fis, clone NT2RM2000632, weakly similar to EXCISION REPAIR PROTEIN ERCC-6	kinetochore other	-0.107766	-0.00585747	-0.0568117		-0.183576	-0.218328	-0.200952		-0.304994	-0.0615477	-0.183271
F1NQ58	CENP-V, PRP6, Proline-rich protein 6 (Nuclear protein p30)	kinetochore other	0.0189344	-0.00419728	0.00736858		-0.35214	-0.415509	-0.383825		0.031129	-0.212112	-0.0904913
E1C703	CENP-F	kinetochore other	0.538132	0.592668	0.5654		0.811577	-1.85622	Excluded		0.634554	0.545817	0.590186
E1BUZ2	KIF18A	kinetochore other	0.452715	0.378125	0.41542		0.321164	0.42071	0.370937		0.215554	0.43438	0.324967
E1BXH4	KIF15	kinetochore other	1.72836	1.52458	1.62647	P	1.44599	1.20849	1.32724	P	1.1531	1.04083	1.09696
F1NB03	MCAK	Kinetochore other	-0.221785	-0.208572	-0.215179		0.308461	0.320001	0.314231		-0.460482	-0.198149	-0.329316
E1BQJ6	CENP-E	kinetochore other	0.194902	0.188317	0.19161		0.803868	0.880871	0.84237	P	0.574535	0.884382	0.729458
F1NIG4	SKAP, Putative TRAF4-associated factor 1	kinetochore other	0.616492	0.506673	0.561583		0.523441	0.664927	0.594184	P	0.181094	0.309732	0.245413
R4GHM8	Sperm-associated antigen 5 (astrin fragment)	kinetochore other	0.923001	0.573843	0.748422	P	0.3713	0.646536	0.508918		#N/A	0.0688408	#N/A
F1NKL7	HJURP,Unknown, LOC418413	kinetochore other	0.825197	-0.173161	0.326018		0.851384	0.517349	0.684366		#N/A	0.433867	#N/A
F1NYM7	CEP57 similar to Centrosomal protein 57kDa	kinetochore other	0.793789	0.749063	0.771426	P	0.503666	0.794877	0.649272		0.467128	0.305498	0.386313
F1NI69	NEK2 Serine/threonine-protein kinase Nek2(NimA-related protein kinase 2) (NimA-like protein kinase 1) (HSPK 21)	kinetochore other	0.71573	0.825915	0.770823	P	0.914817	0.195673	0.555245		-0.711244	-0.10705	-0.409147
H9KZE5	racGAP, Rac GTPase-activating protein 1 (MgcRacGAP)	kinetochore other	-0.0587061	-0.0211096	-0.0399078		0.0750495	0.144938	0.109994		-0.00914059	0.281408	0.136133
Q5ZKH4	NDEL1, Nuclear distribution protein nudE-like 1	kinetochore other	0.460136	0.571088	0.515612		0.0221987	0.0258768	0.0240378		#N/A	-0.253369	#N/A
Q5ZMC9	NDE1	kinetochore other	-0.00778466	0.113713	0.052964		0.203904	0.132538	0.168221		#N/A	0.0923458	#N/A
F1P0Y0	TOG	kinetochore other	0.222845	0.225044	0.223944		0.137779	0.190217	0.163998		-0.238408	0.182642	-0.0278829
F1NCX7	PLK1, Serine/threonine-protein kinase PLK1 (Polo-like kinase 1)	kinetochore other	0.469358	0.511876	0.490617		0.379649	0.491033	0.435341		0.124815	0.286231	0.205523
O42184	CLIP170	kinetochore other	0.170089	0.152759	0.161424		0.212771	0.109943	0.161357		0.0817832	0.0704534	0.0761183
F1P5X5	TD-60, Protein RCC2 (Telophase disk protein of 60 kDa) (RCC1-like protein TD- 60).	kinetochore other	-0.195332	-0.222715	-0.209024		0.213751	0.269428	0.24159		-0.191993	0.318621	0.0633139
Q9PTR5	Lis1, Lissencephaly-1 homolog LIS1	kinetochore other	-0.0147112	0.0425389	0.0139139		0.204767	0.231521	0.218144		0.138383	-0.153921	-0.00776906
E1BV10	C13orf8, ZNF828, CAMP	kinetochore other	0.326455	0.156864	0.241659		0.192685	0.231012	0.211849		#N/A	0.184348	#N/A
F1NVE5	CRM1	kinetochore other	-0.050659	-0.0821146	-0.0663868		0.146275	0.260635	0.203455		-0.131751	-0.0500181	-0.0908844
