# Supplementary material for: Auxin/AID versus conventional knockouts: distinguishing the roles of CENP-T/W in mitotic kinetochore assembly and stability
Source: Open Biol. 2016 Jan 20;6(1):150230. doi: 10.1098/rsob.150230 (PMC4736828; doi:10.1098/rsob.150230)
Supplement: Supplementary Table 2. Significantly depleted chromosomal proteins. [file rsob150230supp5.xlsx]

## Sheet: Sheet1
					AID-CENP-T Cell Line		CENP-W KO Cell Line
Chicken ID	Human Uniprot ID	Name	Category	Complex	Log2 Mean H/L SILAC ratio (AID-CENP-T)	Volcano Plot Significance_1	Log2 Mean H/L SILAC ratio (CENP-W KO)	Volcano Plot Significance_2
R4GIZ7	Q5EE01	Centromere protein W	Kinetochore proteins	CCAN	3.8496	P	2.88693	P
P0DJH7	A8MT69	Centromere protein X	Kinetochore proteins	CCAN	3.79733	P	2.37931	P
E1BSW7	Q8N2Z9	Centromere protein S	Kinetochore proteins	CCAN	3.14233	P	2.10132	P
F1NPG5	Q96BT3	Centromere protein T	Kinetochore proteins	CCAN	2.93129	P	2.62409	P
Q5ZLP8	O00425	Insulin-like growth factor 2 mRNA-binding protein 3 (IGF2 mRNA-binding protein 3) (IGF-II mRNA-binding protein 3) (IMP-3) (VICKZ family member 3)	RNA binding proteins		2.25498	P	0.884246	P
F1NAU1	O75487	Glypican-4	Cell membrane		1.75959	P	0.892137	P
E1BXH4	Q9NS87	Kinesin-like protein KIF15	Kinetochore proteins	kinetochore other	1.62647	P	1.32724	P
E1BS39	O14867	Transcription regulator protein BACH1	Transcription factors		1.47769	P	0.928933	P
Q76I90	Q9BZD4	Kinetochore protein Nuf2	Kinetochore proteins	Ndc80_complex	1.4658	P	1.17045	P
ggSpc24	Q8NBT2	Kinetochore protein Spc24	Kinetochore proteins	Ndc80_complex	1.42242	P	1.20442	P
Q76I89	O14777	Kinetochore protein NDC80 homolog	Kinetochore proteins	Ndc80_complex	1.39497	P	1.17302	P
E1C4Y2	Q9HBM1	Kinetochore protein Spc25	Kinetochore proteins	Ndc80_complex	1.36762	P	1.15427	P
Q1T769	Q9H081	Protein MIS12 homolog	Kinetochore proteins	Mis12_complex	1.30981	P	0.668999	P
gi|363734068	Q8NG31	Protein CASC5	Kinetochore proteins	KNL1	1.20369	P	0.73558	P
E1BVI0	Q9GZX7	Single-stranded DNA cytosine deaminase	Enzyme		1.15373	P	1.7589	P
Q5ZJ07	Q9Y6R9	Coiled-coil domain-containing protein 61	Centrosomal		1.15166	P	1.18742	P
F1NPJ7	Q8NG31	Protein CASC5	Kinetochore proteins	Fragment of KNL1	1.1205	P	0.79134	P
F1NCS7	Q9UGY1	Nucleolar protein 12	RNA binding proteins		1.11084	P	0.698135	P
F1NIT2	P78364	Polyhomeotic-like protein 1	Chromatin modification	PRC1 complex	0.975726	P	0.962963	P
R4GGL8	Q9ULD5	Zinc finger protein 777	Transcription factors		0.919811	P	0.637916	P
E1C7T7	Q9BT17	Mitochondrial ribosome-associated GTPase 1	Ribosome Biogenesis		0.839478	P	0.933162	P
F1NH99	Q96SN8	CDK5 regulatory subunit-associated protein 2	Cell-cycle proteins	MT binding	0.826414	P	0.90641	P
F1NBH9	Q9BW19	Kinesin-like protein KIFC1	Cytoskeleton proteins	Kinesin complex	0.817331	P	0.693468	P
F1P2M2	Q92664	Transcription factor IIIA	Transcription factors		0.746448	P	1.21264	P
F1NT27	Q8NEM2	SHC SH2 domain-binding protein 1	Cell Signalling		0.723781	P	0.703269	P
F1NV66	Q9NXX6	Non-structural maintenance of chromosomes element 4 homolog A	Chromosomal proteins	SMC5/6 complex	0.688703	P	0.656395	P
E1BYF7	Q13029	PR domain zinc finger protein 2	Chromatin modification		0.648056	P	0.829294	P
F1N8L5	P63167	Dynein light chain 1, cytoplasmic	Cytoskeleton proteins	Dynein complex	0.619903	P	0.683052	P
F1NGN0	Q96KM6	Zinc finger protein 512B	Transcription factors		0.601971	P	0.64017	P
F1N9L2	Q96KM6	ZNF512B Putative zinc finger transcription factor	Transcription factors		0.587956	P	0.63381	P
					AID-CENP-T Cell Line		CENP-W KO Cell Line
Chicken ID	Human Uniprot ID	Name	Category	Complex	Log2 Mean H/L SILAC ratio (AID-CENP-T)	Volcano Plot Significance_1	Log2 Mean H/L SILAC ratio (CENP-W KO)	Volcano Plot Significance_2
F1NRC4	Q9UGL1	Lysine-specific demethylase 5B	Chromatin modification		2.07311	P	#N/A	#N/A
P17926	P08651	Nuclear factor 1 C-type	Transcription factors		1.95249	P	-1.50356	S
F1P520	P49247	Ribose-5-phosphate isomerase	Cytoplasmic proteins		1.62541	P	0.491378	S
E1C5B2	O15182	Centrin-3	Centrosomal	TREX-2 complex	1.3955	P	0.518217	S
F1NJ66	Q6KC79	Nipped-B-like protein	Chromosomal proteins	SMC loading complex	1.34133	P	-0.0517024	S
P25207	P25208	Nuclear transcription factor Y subunit beta	Transcription factors	CCAAT-binding factor complex	1.34122	P	0.242096	S
F1NQ86	Q709F0	Acyl-CoA dehydrogenase family member 11	Mitochondrial proteins		1.32429	P	0.0883121	S
Q5ZIR5	Q15651	High mobility group nucleosome-binding domain-containing protein 3	Chromatin modification		1.23136	P	#N/A	#N/A
F1NEW9	O00257	E3 SUMO-protein ligase CBX4	Chromatin modification	PRC1 complex	1.21543	P	0.374346	S
F1P1F7	Q96GA3	Protein LTV1 homolog	Uncharacterized proteins		1.19844	P	0.522218	S
E1BVP8	Q13823	Nucleolar GTP-binding protein 2	Ribosome biogenesis		1.16952	P	-0.121068	S
Q1T767	Q6P1K2	Nnf1	Kinetochore protein	Mis12_complex	1.13318	P	0.680262	S
R4GFM5	Q9UPY8	Microtubule-associated protein RP/EB family member 3	Cytoskeleton proteins	MT binding	1.11409	P	0.008077	S
F1N914	Q96C36	Pyrroline-5-carboxylate reductase 2	Enzyme		1.11063	P	0.549101	S
E1BWW5	Q2TB18	Protein asteroid homolog 1	Chromosomal proteins		1.09343	P	0.491265	S
Q1T766	Q96IY1	Kinetochore-associated protein NSL1 homolog	Kinetochore protein	Mis12_complex	1.06724	P	0.48248	S
F1P045	Q86YF9	Zinc finger protein DZIP1			1.05757	P	0.157703	S
F1NYA2	Q15056	Eukaryotic translation initiation factor 4H	RNA binding proteins		1.04579	P	#N/A	#N/A
H9L039	Q9H410	Kinetochore-associated protein DSN1 homolog	Kinetochore protein	Mis12_complex	0.990173	P	0.650277	S
F1P1C9	Q5C9Z4	Nucleolar MIF4G domain-containing protein 1	RNA binding proteins		0.956629	P	0.511572	S
F1P2S8	Q99996	A-kinase anchor protein 9	Centrosomal		0.935872	P	0.214254	S
F1NRU5	Q9ULX3	RNA-binding protein NOB1	RNA binding proteins		0.91766	P	0.144077	S
ggSka1	Q96BD8	Spindle and kinetochore-associated protein 1	Kinetochore protein	Ska_complex	0.909989	P	0.514265	S
Q8AV28	Q15154	Pericentriolar material 1 protein	Centrosomal		0.90413	P	#N/A	#N/A
E1C2J3	Q8IX90	Spindle and kinetochore-associated protein 3	Kinetochore protein	Ska_complex	0.89499	P	#N/A	#N/A
E1BS85	Q8WYB5	Histone acetyltransferase KAT6B	Chromatin modification	MORF complex	0.858144	P	#N/A	#N/A
E1C8Q1	Q9UPV0	Centrosomal protein of 164 kDa	Cell-cycle proteins		0.855929	P	0.352892	S
H9KZD4	Q9P265	Disco-interacting protein 2 homolog B	Enzyme		0.853633	P	#N/A	#N/A
H9L082	P13995	Bifunctional methylenetetrahydrofolate dehydrogenase/cyclohydrolase, mitochondrial	Mitochondrial proteins		0.852831	P	0.162962	S
E1BUC4	Q9H6F5	coiled-coil domain containing 86	RNA binding proteins		0.844229	P	0.0381991	S
E1C2L9	Q9Y2X9	Zinc finger protein 281 (Zinc finger DNA-binding protein 99) (Transcription factor ZBP-99) (GC-box-binding zinc finger protein 1)	Transcription factors		0.808581	P	0.167648	S
E1BUS3	O75165	DnaJ homolog subfamily C member 13	Protein transport		0.800019	P	0.143535	S
E1C657	P55197	Protein AF-10	Transcription factors		0.799747	P	0.203717	S
F1NYM7	Q86XR8	Centrosomal protein of 57 kDa	Kinetochore protein	kinetochore other	0.771426	P	0.649272	S
F1NI69	P51955	Serine/threonine-protein kinase Nek2	Kinetochore protein	kinetochore other	0.770823	P	0.555245	S
F1NGE6	Q9NRX1	RNA-binding protein PNO1	RNA binding proteins		0.767083	P	0.430685	S
R4GHM8	Q96R06	Sperm-associated antigen 5 (fragment)	Kinetochore protein	kinetochore other	0.748422	P	0.508918	S
R4GFG9	Q96NA8	t-SNARE domain-containing protein 1	Protein transport		0.747759	P	0.0482741	S
E1BZ19	Q02880	DNA topoisomerase 2-beta	Chromosomal proteins	Topoisomerase II complex	0.742507	P	0.358126	S
E1BZ65	P78346	Ribonuclease P protein subunit p30	Ribosomal proteins		0.738094	P	0.184133	S
F1NJ62	Q9GZR7	ATP-dependent RNA helicase DDX24	Enzyme		0.737659	P	0.379168	S
E1BT63	Q76FK4	Nucleolar protein 8	RNA binding proteins		0.73272	P	0.459489	S
F1NZX3	Q13907	Isopentenyl-diphosphate Delta-isomerase 1	Enzyme		0.731193	P	#N/A	#N/A
E1BXD2	Q7Z5J4	Retinoic acid-induced protein 1	Transcription factors		0.700969	P	0.425489	S
Q5ZKM1	Q8IY81	pre-rRNA processing protein FTSJ3	RNA binding proteins		0.696552	P	0.0995351	S
E1C6R6	Q9Y3C1	Nucleolar protein 16	RNA binding proteins		0.695096	P	-0.107877	S
F1NQ36	Q9UJX2	APC8/ Cell division cycle protein 23 homolog	Kinetochore protein	APC/C	0.686963	P	0.127937	S
F1P1X0	Q92615	La-related protein 4B	RNA binding proteins		0.686228	P	0.143381	S
E1C5W3	Q969H6	Ribonuclease P/MRP protein subunit POP5	Enzyme		0.681633	P	0.231334	S
E1BXW9	Q9H7E2	Tudor domain-containing protein 3	Chromatin modification		0.679168	P	0.189755	S
F1NLX3	Q8N554	CENPZ, zinc finger protein 276 homolog	Chromosomal proteins	novel kinetochore	0.67706	P	0.271389	S
Q5ZMC5	Q13415	ORC1, Origin recognition complex subunit 1 (Replication control protein 1)	DNA replication proteins	ORC complex	0.676535	P	-0.071733	S
E1BUW1	O95503	Chromobox protein homolog 6	Chromatin modification	PRC1-like complex	0.67595	P	0.474716	S
Q5ZK63	P53999	Activated RNA polymerase II transcriptional coactivator p15	RNA binding proteins		0.675369	P	0.202255	S
E1BVH6	Q96EY4	Translation machinery-associated protein 16			0.667342	P	-0.0531254	S
F1NB13	O00311	Cell division cycle 7-related protein kinase	Cell-cycle proteins		0.662188	P	0.459422	S
E1BY09	Q9NPC7	Myoneurin	Transcription factors		0.661936	P	#N/A	#N/A
R4GIN8	P22694	cAMP-dependent protein kinase catalytic subunit beta	Enzyme		0.659524	P	0.42725	S
F1P2I6	Q96MT8	Centrosomal protein of 63 kDa	Centrosomal		0.656484	P	0.389602	S
F1P394	P49916	DNA ligase 3	Chromosomal proteins	DNA ligase III-XRCC1 complex	0.655658	P	0.167726	S
F1P4A5	Q13042	APC6/CDC16, anaphase-promoting complex, subunit 6	Kinetochore protein	APC/C	0.653701	P	0.0552845	S
E1C807	Q6W2J9	BCL-6 interacting corepressor	Transcriptional corepressor		0.647814	P	#N/A	#N/A
Q5ZM18	Q9BZE4	Nucleolar GTP-binding protein 1	Ribosome biogenesis		0.641244	P	-0.0904045	S
R4GFT7	Q86XZ4	Spermatogenesis-associated serine-rich protein	RNA binding proteins		0.6374	P	0.0504377	S
F1NY03	Q9H5J8	TATA box-binding protein-associated factor RNA polymerase I subunit D	Transcription factors	SL1 complex	0.627828	P	0.129877	S
E1BTT8	P00338	L-lactate dehydrogenase A chain	Enzyme		0.62341	P	#N/A	#N/A
F1NQA6	Q9Y2R4	Probable ATP-dependent RNA helicase DDX52	Enzyme		0.619798	P	0.49609	S
F1NP02	Q96BD5	PHD finger protein 21A	Transcriptional corepressor	BHC complex	0.614863	P	0.356185	S
Q5ZIT0	O00488	zinc finger protein 593	Transcriptional corepressor		0.614537	P	-0.0615267	S
E1BUC1	Q15326	Zinc finger MYND domain-containing protein 11	Transcriptional corepressor		0.605599	P	0.317367	S
F1NQ56	Q6PK04	PERPB,Coiled-coil domain-containing protein 137	Chromosomal proteins	novel chromosomal periphery	0.599124	P	0.183426	S
gi|477507216	Q96MF7	E3 SUMO-protein ligase NSE2	Chromosomal proteins	SMC 5/6 complex	0.593936	P	0.524875	S
E1C9H8	P13861	cAMP-dependent protein kinase type II-alpha regulatory subunit	Membrane proteins		0.589494	P	0.113696	S
F1NRK3	P78345	Ribonuclease P protein subunit p38	Enzyme		0.585869	P	0.02556	S
F1NS24	Q9NXC5	WD repeat-containing protein mio	Kinetochore protein	Nup107-160 complex	0.585776	P	0.255021	S
					AID-CENP-T Cell Line		CENP-W KO Cell Line
Chicken ID	Human Uniprot ID	Name	Category	Complex	Log2 Mean H/L SILAC ratio (AID-CENP-T)	Volcano Plot Significance_1	Log2 Mean H/L SILAC ratio (CENP-W KO)	Volcano Plot Significance_2
H9L166	P20290	Transcription factor BTF3	Transcription factors		#N/A	#N/A	2.88917	P
R4GFT6	Q9UH99	SUN domain-containing protein 2	Nuclear membrane	LINC complex	0.209035	S	1.42664	P
E1C8Q3	P54886	Delta-1-pyrroline-5-carboxylate synthase	Enzyme		#N/A	#N/A	1.35565	P
R4GL90	Q8NDX6	Zinc finger protein 740	Transcription factors		0.137006	S	1.31805	P
Q5ZLG0	Q86V21	Acetoacetyl-CoA synthetase	Enzyme		-0.176965	S	1.31694	P
F1NIJ6	P06744	Glucose-6-phosphate isomerase	Enzyme		0.400757	S	1.2378	P
F1NCI0	Q6ZS81	WD repeat- and FYVE domain-containing protein 4	Protein transport		#N/A	#N/A	1.10396	P
E1BZR5	Q9BYV9	Transcription regulator protein BACH2	Transcription factors		0.357382	S	1.09012	P
F1NTG9	Q96EP5	DAZ-associated protein 1	RNA binding proteins		#N/A	#N/A	1.07015	P
F1N843	P29350	Tyrosine-protein phosphatase non-receptor type 6	Enzyme		0.164191	S	1.00526	P
E1BRU0	Q9Y6D9	Mitotic spindle assembly checkpoint protein MAD1	Kinetochore protein	Mitotic_check_point	0.158719	S	0.989712	P
E1C2Z5	P23381	Tryptophan--tRNA ligase, cytoplasmic	Enzyme		-0.0978061	S	0.959386	P
F1N8F0	O00767	Acyl-CoA desaturase	Enzyme		0.426597	S	0.9426	P
E1C3T8	Q9H900	Protein zwilch homolog	Kinetochore protein	RZZ_complex/Spindly	0.258975	S	0.930851	P
F1NPK2	P50748	Kinetochore-associated protein 1, ROD	Kinetochore protein	RZZ_complex/Spindly	0.173252	S	0.930402	P
Q98TG8	O43264	Centromere/kinetochore protein zw10 homolog, ZW10	Kinetochore protein	RZZ_complex/Spindly	0.153379	S	0.924845	P
Q7ZTG3	Q9H7N4	Splicing factor, arginine/serine-rich 19	RNA binding proteins		0.561596	S	0.924558	P
P39963	Q8WWL7	G2/mitotic-specific cyclin-B3	Cell-cycle proteins		0.485816	S	0.904142	P
F1NW42	O75496	Geminin	Transcriptional corepressor		#N/A	#N/A	0.898631	P
E1BUL1	Q13257	Mad2, Mitotic spindle assembly checkpoint protein MAD2A	Kinetochore protein	Mitotic_check_point	0.153599	S	0.884466	P
Q5ZJ70	Q8WUM4	Programmed cell death 6-interacting protein			0.430879	S	0.884247	P
E1BZI2	Q9BRU9	rRNA-processing protein UTP23 homolog	Ribosome biogenesis		0.532116	S	0.882469	P
R4GGS9	Q96HQ0	Zinc finger protein 419	Transcription factors		#N/A	#N/A	0.87429	P
Q6DV79	P40763	Signal transducer and activator of transcription 3	Transcription factors		-0.322268	S	0.858467	P
E1BXZ2	Q6AHZ1	Zinc finger protein 518A	Transcription factors		#N/A	#N/A	0.858146	P
E1BQJ6	Q02224	CENPE, Centromere-associated protein E	Kinetochore protein	kinetochore other	0.19161	S	0.84237	P
H9KZD5	Q71RC2	La-related protein 4	RNA binding proteins		0.45184	S	0.832645	P
E1BW90	Q96EA4	Protein Spindly	Kinetochore protein	RZZ_complex/Spindly	0.25616	S	0.823272	P
Q90771	Q00534	Cyclin-dependent kinase 6	Cell-cycle proteins		#N/A	#N/A	0.819354	P
E1BTL1	Q9UPN4	Centrosomal protein of 131 kDa	Centrosomal		#N/A	#N/A	0.811016	P
F1NIM5	P42696	RNA binding motif protein 34	RNA binding proteins		0.0159566	S	0.803332	P
F1NLP4	Q9BRJ6	Uncharacterized protein C7orf50	RNA binding proteins		0.101431	S	0.784331	P
E1C239	Q9NXP7	Gypsy retrotransposon integrase-like protein 1	DNA binding		0.257302	S	0.773789	P
E1C8H9	Q6PIJ6	F-box only protein 38			0.149417	S	0.769769	P
F1NAR9	Q9BS16	CENP-K, centromere protein K	Kinetochore protein	CCAN	0.202308	S	0.766099	P
F1NZ67	Q9NWY4	UPF0609 protein C4orf27			0.386239	S	0.736369	P
Q8AYS7	Q92674	CENP-I, Centromere protein I	Kinetochore protein	CCAN	0.234828	S	0.730223	P
R4GIN3	Q96FW1	Ubiquitin thioesterase OTUB1	Enzyme		#N/A	#N/A	0.729479	P
Q001T8	Q96MG7	CMAGE MAGE protein	Chromosomal proteins	SMC5/6 complex	0.478403	S	0.725994	P
R4GLJ5	O43159	Ribosomal RNA-processing protein 8	Chromatin modification	eNoSC complex	0.333807	S	0.719824	P
P58270	Q92784	Zinc finger protein DPF3	Chromatin modification	BAF complex	#N/A	#N/A	0.719747	P
Q1T765	Q96H22	CENPN, Centromere protein N	Kinetochore protein	CCAN	0.27732	S	0.711689	P
E1BWF7	Q9UBU7	Protein DBF4 homolog (Activator of S phase Kinase)	Cell-cycle proteins		#N/A	#N/A	0.708774	P
Q5ZK44	Q8WUF8	Protein FAM172A	Secreted		0.0596682	S	0.703357	P
R4GJ29	Q9Y4C5	Carbohydrate sulfotransferase 2	Enzyme		-0.604847	S	0.696746	P
F1P375	Q14699	Raftlin Raft-linking protein	RNA binding proteins		-0.355032	S	0.695953	P
F1NM06	Q9H8H2	Probable ATP-dependent RNA helicase DDX31	Enzyme		0.528174	S	0.695491	P
F1NAM9	Q9BYC8	39S ribosomal protein L32, mitochondrial	Mitochondrial proteins		#N/A	#N/A	0.694287	P
E1C1K6	Q9Y2P8	RNA 3'-terminal phosphate cyclase-like protein	Ribosome biogenesis		0.371797	S	0.68771	P
F1P4X5	Q8IX12	Cell division cycle and apoptosis regulator protein 1	Cell-cycle proteins		-0.380098	S	0.686325	P
E1BVE1	O14965	AURKA similar to Aurora-A	Cell-cycle proteins		-0.0636756	S	0.682758	P
F1NEN5	Q15398	Disks large-associated protein 5	Cell-cycle proteins		0.19791	S	0.674723	P
E1BWX7	Q8WV22	Non-structural maintenance of chromosomes element 1 homolog	Chromosomal proteins	SMC5/6 complex	0.402293	S	0.670064	P
F1P0I3	Q13206	Probable ATP-dependent RNA helicase DDX10	Enzyme		0.304821	S	0.654203	P
R4GKF5	Q7Z7H5	Transmembrane emp24 domain-containing protein 4	Protein transport		0.342076	S	0.653824	P
F1NIJ8	Q06330	Recombining binding protein suppressor of hairless	Transcription factors		0.532476	S	0.652956	P
R4GGT8	Q9BW19	Kinesin-like protein KIFC1	Cytoskeleton proteins	kinesin complex	0.554649	S	0.652202	P
F1NX13	Q9Y295	Developmentally-regulated GTP-binding protein 1			-0.0055436	S	0.642246	P
F1NQ43	Q5JTH9	RRP12-like protein	RNA binding proteins		0.222826	S	0.638358	P
E1C8Y3	O15145	Actin-related protein 2/3 complex subunit 3	Cytoskeleton proteins	Arp2/3 complex	0.122212	S	0.633918	P
F1N9M3	Q7L2Z9	CENP-Q, Centromere protein Q	Kinetochore protein	CCAN	0.0161009	S	0.627634	P
F1NH69	Q14692	Ribosome biogenesis protein BMS1 homolog	Ribosome biogenesis		0.308275	S	0.62519	P
F1NUA0	Q9BRR8	G patch domain-containing protein 1	Enzyme		0.493139	S	0.622837	P
F1NG69	P56937	3-keto-steroid reductase	Enzyme		0.0386455	S	0.622674	P
F1NPV8	Q13895	Bystin	Ribosome biogenesis		0.445691	S	0.617019	P
E1BWW3	Q96SB8	SMC6 hypothetical protein	Chromosomal proteins	SMC5/6 complex	0.530669	S	0.613287	P
F1NA53	Q9Y6V7	Probable ATP-dependent RNA helicase DDX49	Enzyme		0.427304	S	0.611961	P
Q9I8G9	Q16576	RBBP7 Histone-binding protein RBBP7	Chromatin modification	Type B complex	#N/A	#N/A	0.609824	P
F1NEJ5	P54274	Telomeric repeat-binding factor 1	Telomeric protein		-0.194513	S	0.609006	P
F1NFT8	Q9GZS3	WD repeat protein 61	Chromatin modification	Paf1 complex	0.0793897	S	0.608563	P
R4GL32	Q8N7H5	PAF1	Chromatin modification	Paf1 complex	-4.40295e-05	S	0.598799	P
E1BWA7	Q8WVK7	Ska2/FAM33A homolog	Kinetochore protein	Ska_complex	0.652272	S	0.596702	P
F1NLY4	Q9BWT1	Cell division cycle-associated protein 7	Cell-cycle proteins		-0.321827	S	0.596218	P
F1NIG4	Q9Y448	SKAP, Small kinetochore-associated protein	Kinetochore protein	kinetochore other	0.561583	S	0.594184	P
Q1T763	Q13352	CENP-R, Centromere protein R	Kinetochore protein	CCAN	0.145684	S	0.59165	P
F1NF34	Q6IPU0	CENP-P, Centromere protein P	Kinetochore protein	CCAN	0.0644236	S	0.589359	P
F1NC26	O95757	heat shock 70kDa protein 4-like	Chaperones		-0.392888	S	0.587313	P
F1P2T2	P16435	NADPH--cytochrome P450 reductase	Enzyme		-0.509248	S	0.585721	P
